# Supplementary material for: Tumor microenvironment and immunotherapy for triple-negative breast cancer
Source: Biomark Res. 2024 Dec 31;12:166. doi: 10.1186/s40364-024-00714-6 (PMC11689763; doi:10.1186/s40364-024-00714-6)
Supplement: Supplementary file 1 — Supplementary Material 1 [file 40364_2024_714_MOESM1_ESM.xlsx]

## Sheet: Sheet1
BC	Breast Cancer	Breast cancer
CAAs	Cancer-Associated Adipocytes	cancer-associated adipocytes
CAFs	Cancer-Associated Fibroblasts	cancer-associated fibroblasts
CAR-T	Chimeric Antigen Receptor T	Chimeric antigen receptor T
CTLA-4	Cytotoxic T-Lymphocyte-Associated Protein 4	Cytotoxic T-lymphocyte-associated protein 4
CXCR2	Chemokine Receptor 2	Chemokine receptor 2
DCs	Dendritic Cells	Dendritic cells
ECM	Extracellular Matrix	extracellular matrix
EFS	Event-Free Survival	event-free survival
ER	Estrogen Receptor	estrogen receptor
G-CSF	Granulocyte-Colony-Stimulating Factor	granulocyte-colony-stimulating factor
HER2	Human Epidermal Growth Factor Receptor 2	human epidermal growth factor receptor 2
ICIs	Immune Checkpoint Inhibitors	immune checkpoint inhibitors
LAG	Lymphocyte-Associated Gene	Lymphocyte-associated gene
LAR	Luminal Androgen Receptor	Luminal Androgen Receptor
LOX	Lysyl Oxidase	lysyl oxidase
LSD	Lysine-Specific Histone Demethylase	Lysine-specific histone demethylase
MDSCs	Myeloid-Derived Suppressor Cells	myeloid-derived suppressor cells
MHC	Major Histocompatibility Complex	major histocompatibility complex
NK	Natural Killer	Natural killer
ORR	Objective Response Rate	objective response rate
OS	Overall Survival	overall survival
pCR	Pathological Complete Response	pathological complete response
PD-1	Programmed Cell Death Protein 1	Programmed cell death protein 1
PD-L1	Programmed Death-Ligand 1	Programmed death-ligand 1
PFS	Progression-Free Survival	progression-free survival
PR	Progesterone Receptor	progesterone receptor
ROS	Reactive Oxygen Species	Reactive oxygen species
TAMs	Tumor-Associated Macrophages	tumor-associated macrophages
TANs	Tumor-Associated Neutrophils	Tumor-associated neutrophils
TIF	Tumor Interstitial Fluid	tumor interstitial fluid
TILs	Tumor-Infiltrating Lymphocytes	tumor-infiltrating lymphocytes
TMB	Tumor Mutational Load	tumor mutational load
TME	Tumor Microenvironment	tumor microenvironment
TNBC	Triple-Negative Breast Cancer	Triple-negative breast cancer
Tregs	Regulatory T Cells	regulatory T cells
VEGF	Vascular Endothelial Growth Factor	Vascular endothelial growth factor
